# Supplementary material for: A Mutation in the Mouse Ttc26 Gene Leads to Impaired Hedgehog Signaling
Source: PLoS Genet. 2014 Oct 23;10(10):e1004689. doi: 10.1371/journal.pgen.1004689 (PMC4207615; doi:10.1371/journal.pgen.1004689)
Supplement: Table S1 — Primers used for the amplification of genomic segments containing selected BALB/c-specific SNPs from chromosome 6. (XLSX) [file pgen.1004689.s013.xlsx]

## Sheet: Table S1
Table S1
SNP ID#	forward primer (5' to 3')	reverse primer (5' to 3')
rs33265043	CTCCATACATAACAGGGCAGC	AGACCCTACCCAGCTCTGTG
rs33322243	GAGTGAGTTACTTTGATGTCAG	TTTGTGAGAGATCTGGCCATG
rs33759415	CTGAGGATGCTCAAGCTCAAG	AGGGTTCTAACTGGTTGCTAG
rs33767575	GACACTGGTCTCAAATTAGCTG	TGACTACCAACCAGTCAGCCT
rs30661974	AGCGATGAAGGTAAGGCTTGG	GCATCTTGTTGACATAGCAGG
rs29649742	CATCTGTGCTGATCTTTGCTG	CTCTAGTTTAAGTCAAGCTGGC
rs36592952	CCTCATTTACATCATGAGGCAC	CTAGAGTTACTTGGAACCACTC
rs37422566	CAACTGTGAGAACTGCACAAG	CCTTGCTGCTTTCATCTCCC
rs38118672	TAGAGGTCCTCAGGCAGTGTG	CTCCAGGAATCGGATATGCC
rs51610722	GAGAGAACATGACGTATGATC	TGGAAACTATGAGGAGTGCAG
rs30852324	CAGTGTGAAGCTTTTCACAAGC	GGTAATTGTGTGAGACTGTGTC
rs30332613	GAACACTATGGTACTGGAAACAC	GAACTCCAAATAGATTGGACCAG
rs30653935	ACATGCAGACAAGTAGAATCTG	CTGTCTGTCAGAGGCAGTTC
rs30684411	TACAGATGCATACCACTGTGC	GATATCCAAGTACTGCAATGCC
rs37592353	GAAAGAGCAACTATAAGGACCAG	AGCGCTTACCACTCGTGAGTG
