# Supplementary material for: A Mutation in the Mouse Ttc26 Gene Leads to Impaired Hedgehog Signaling
Source: PLoS Genet. 2014 Oct 23;10(10):e1004689. doi: 10.1371/journal.pgen.1004689 (PMC4207615; doi:10.1371/journal.pgen.1004689)
Supplement: Table S2 — Primers used for the amplification of transcripts encoded by candidate genes at the hop locus. (XLSX) [file pgen.1004689.s014.xlsx]

## Sheet: Table S2
Table S2
Gene symbol	transcript ID#	forward primer (5' to 3')	reverse primer (5' to 3')
Ttc26		TTGCAGACTATCTGCAGCGGG	GATCGCATGTAGTGGATTGAGG
		CAAAACCGCCTACTGTTCCATC	GCTTCCTGCACATCATCTTGAC
		ATTCCTGAAGCTAGGCTCAACC	TTCCATCTTGAGATAAAGCTCCC
		CCTTAGCTGGTTAGCTCGCTG	GCCTGATGCCTAAGTCCACAC
Lrguk		ATAAACAAGATGGCGGCCTTCG	ATGCAGCTCACACAAGACAAATC
		TGTGGCTATGTCCACCTGCAG	TATCCTCCAGGTTAATCACTTCC
		CCCACAATCAGATCAGCAGCC	TTCTCGTTTCCCGCAAGCTGC
		TCAACAGCATGTCGCAGCCAC	TTCTCTAATGAGCTCGCTGAGC
		GATGACATGGACATTGCCTACC	AAGCTGAAAGGGAAGTTCTTTGG
		TCCAGTACCGATACCTACTGTC	GTCAACAGCGCTGGTCTGTTC
Tsga13		GATGAATACTAGCTGTGAGTTGG	GGAAAGAAGTCATTCTTGTTGGG
		TCAGTCAGGAAAAGGATGGTGC	TCAGTTCTTGGAGAGTGAGGAG
