# Supplementary material for: A Mutation in the Mouse Ttc26 Gene Leads to Impaired Hedgehog Signaling
Source: PLoS Genet. 2014 Oct 23;10(10):e1004689. doi: 10.1371/journal.pgen.1004689 (PMC4207615; doi:10.1371/journal.pgen.1004689)
Supplement: Table S3 — Primers used for the production of gene expression constructs. (XLSX) [file pgen.1004689.s015.xlsx]

## Sheet: Table S3
Table S3
	forward primer (5' to 3')	reverse primer (5' to 3')	vector
HA-Ift46 (PCR1)	ATACGATGTTCCAGATTACGCTGCTGATAACAGCAGTGACGAG	AAAAAATAGCGGCCGCTCAGATGAAAGTCAGTGTCTCC	pcDNA3.1
HA-Ift46 (PCR2)	ATCTTAGCTAGCCACCATGTACCCATACGATGTTCCAGATTACGC	AAAAAATAGCGGCCGCTCAGATGAAAGTCAGTGTCTCC	pcDNA3.1
Ift46	ATCTTGGATCCATGCTGATAACAGCAGTGACGAG	ACTTTCTCGAGTCAGATGAAAGTCAGTGTCTC	pGADT7
FL-Ttc26 WT	ATCTTAGCTAGCCTTTCAAGGGCCAAACCCGC	ATCTTTTAGCGGCCGCTTAGATGGGCACTCTATTCTCC	modified pcDNA3.1 encoding a flag tag followed by unique NheI and NotI sites
FL-Ttc26 Hop	ATCTTAGCTAGCCTTTCAAGGGCCAAACCCGC	ATCTTTTAGCGGCCGCTTAAATGTAGTCATTTTTCAGTTTCTC	modified pcDNA3.1 encoding a flag tag followed by unique NheI and NotI sites
Ttc26 WT	ATCTTAGCTAGCCTTTCAAGGGCCAAACCCGC	ATCTTAGTCGACTTAGATGGGCACTCTATTCTCC	modified pGBKT7 containing an NheI site right after the NdeI site
FL-Ttc26 Hop	ATCTTAGCTAGCCTTTCAAGGGCCAAACCCGC	ATCTTAGTCGACTTAAATGTAGTCATTTTTCAGTTTCTC	modified pGBKT7 containing an NheI site right after the NdeI site
Ttc26 WT	ATCTTAGCTAGCCACCATGATGCTTTCAAGGGCCA	ATCTTTTAGCGGCCGCTTAGATGGGCACTCTATTCTCC	pacAd5-CMV
FL-Ttc26 Hop	ATCTTAGCTAGCCACCATGATGCTTTCAAGGGCCA	ATCTTTTAGCGGCCGCTTAAATGTAGTCATTTTTCAGTTTCTC	pacAd5-CMV
Shh	AAATAGCTAGCTCAGGTTCCGCGGACGAGATGC	AAATAGCGGCCGCTCAGCCGCCGGATTTGGCCG	pcDNA3.1
Glix8	TTTTAGAATTCAATAAAATATCTTTATTTTCATTACATCTG	TTTTAACTAGTTTACACGGCGATCTTTCCGCC	pacAd5
