# Supplementary material for: A Mutation in the Mouse Ttc26 Gene Leads to Impaired Hedgehog Signaling
Source: PLoS Genet. 2014 Oct 23;10(10):e1004689. doi: 10.1371/journal.pgen.1004689 (PMC4207615; doi:10.1371/journal.pgen.1004689)
Supplement: Table S4 — Antibodies and immunostaining conditions used for the visualization of ciliary and signaling proteins. (XLSX) [file pgen.1004689.s016.xlsx]

## Sheet: Table S4
Table S4
Antibody combinations	Source	Catalogue #	Dilutions	Incubation time	Blocking
Arl13b	Protein Tech	17711-1-AP	1:500	16-18 h	5% Normal donkey serum in PBS for 1h
Acetylated α tubulin AαT	Sigma	T7451	1:1000
Ttc26	Novus Biologicals	NBP1-84034	1:200	16-18 h	1% BSA and 0.2% Triton X-100 in PBS for 10 min
Acetylated α tubulin AαT	Sigma	T7451	1:1000
Ift46	Abcam	ab122422	1:200	16-18 h	5% Normal goat serum in PBS for 1h
Acetylated α tubulin AαT	Sigma	T7451	1:1000
Smo	Abcam	ab38686	1:150	1 h	1% BSA for 30 min
Acetylated α tubulin AαT	Sigma	T7451	1:1000
Gli2	R&D	AF3635	1:250	16-18 h	5% Normal donkey serum in PBS for 1h
Acetylated α tubulin AαT	Sigma	T7451	1:1000
Gli3	R&D	AF3690	1:200	16-18 h	5% Normal donkey serum in PBS for 1h
Acetylated α tubulin AαT	Sigma	T7451	1:1000
Sufu	Santa Cruz	sc-10933	1:150	16-18 h	5% Normal donkey serum in PBS for 1h
Acetylated α tubulin AαT	Sigma	T7451	1:1000
